# Supplementary material for: Experimental Investigations on Electric-Field-Induced Crystallization in Erythritol
Source: Materials (Basel). 2021 Sep 6;14(17):5110. doi: 10.3390/ma14175110 (PMC8433852; doi:10.3390/ma14175110)
Supplement: Supplementary file 1 [file materials-14-05110-s001.zip]

Archive with 1 entries (1 files):
- materials-1338351-supplementary.mp4
